# Supplementary material for: Comparison of early and fully expanded blastocysts on pregnancy and birth outcomes in patients with fresh IVF/ICSI cycles: A retrospective cohort study
Source: PLoS One. 2024 Aug 29;19(8):e0308130. doi: 10.1371/journal.pone.0308130 (PMC11361670; doi:10.1371/journal.pone.0308130)
Supplement: S1 File — (XLSX) [file pone.0308130.s001.xlsx]

## Sheet: 早期囊胚原始数据2023-12-19
No。of D3 transferable embryos	AMH	Total AFC	Endometrial thickness	FET cycles	female age	male age	BMI	Infertility type	Infertility duration(years)	Infertility cause	ovarian stimulation protocol	Gn dosage	bFSH	E2 on the day of HCG inj	The dayy of oocytes retrieved	No.of oocytes retrieved	No.of 2PN	Fertilization methods	the day of ET	No.of embryos transfered	Embryos age	Embryos score	Degree of blastocystExpansion	early blastocyst=1，fully expanded blastocydt=2	No。of embryos cryopreserved	No。of cycles without frozen embryos	Biochemical pregnancy	clinical pregnancy	Ectopic pregnancy	early miscarriage	ongoing pregnancy	live birth	premature delivery	Neonatal weight	Neonatal height	Apgar	gestational week of labor	low birth weight	Caesarean section	birth defect	gender
5	10.68	19	13	1	23	30	22.9	Primary infertility	1	Female factor	GnRH-a long protocol	1400	5.4	7094	2020-07-13	10	7	IVF	2020-07-18	1	D5	3-4BB	4	2	1	have	yes	yes	no	yes	no	no
0	8.36	20	8	1	28	38	26.3	Primary infertility	4	Female factor	GnRH antagonist protocol	1500	4	12876	2021-08-30	9	2	IVF	2021-09-04	1	D5	1-4BC	4	2	1	have	yes	yes	no	yes	no	no
4	0.72	7	8	1	32	33	25	Secondary infertility	5	Female factor	GnRH-a long protocol	2475	7	8436	2020-09-24	11	7	IVF	2020-09-29	1	D5	5-4BB	4	2	1	have	yes	yes	no	yes	no	no
0	2.68	9	8	1	40	46	23.9	Primary infertility	1	Female factor	GnRH-a long protocol	2475	6.6	5124	2021-10-24	5	3	IVF	2021-10-29	1	D5	1-3BB	3	2	1	have	yes	yes	no	yes	no	no
4	3.34	15	13	1	23	26	20.8	Primary infertility	2	Male factor	GnRH-a long protocol	2325	5.1	15042	2020-10-05	15	8	ICSI	2020-10-10	1	D5	3-Ⅱ	2	1	2	have	yes	yes	no	yes	no	no
6	1.98	11	12	2	32	32	23.8	Primary infertility	1	Male factor	GnRH-a long protocol	2250	6.8	14209	2021-09-27	8	6	ICSI	2021-10-02	1	D5	1-Ⅱ	2	1	2	have	yes	yes	no	yes	no	no
5	1.89	7	10	1	36	35	17.5	Primary infertility	7	Female factor	GnRH-a long protocol	2100	7.8	6952	2021-06-21	9	7	ICSI	2021-06-26	1	D5	2-4AB	4	2	2	have	yes	yes	no	yes	no	no
5	2.21	7	14	1	25	30	18.7	Secondary infertility	2	Female factor	GnRH-a long protocol	2250	5.9	23428	2019-07-13	11	10	IVF	2019-07-18	1	D5	8-Ⅱ	2	1	2	have	yes	yes	no	yes	no	no
6	8.6	17	8	1	24	32	23	Secondary infertility	2	Female factor	GnRH-a long protocol	1200	4	23153	2020-05-10	21	9	IVF	2020-05-15	1	D5	1-4BB	4	2	2	have	yes	yes	no	yes	no	no
6	2.78	12	8	1	27	26	24.8	Primary infertility	1	Female factor	GnRH antagonist protocol	1800	4.2	11722	2021-03-30	8	8	IVF	2021-04-04	1	D5	7-4BB	4	2	2	have	yes	yes	no	yes	no	no
5	4.59	8	9	1	29	30	17.6	Secondary infertility	1	Female factor	GnRH antagonist protocol	1650	5.2	4067	2019-08-17	9	6	IVF	2019-08-22	1	D5	5-3AB	3	2	2	have	yes	yes	no	yes	no	no
4	4.98	11	14	1	38	34	21.1	Secondary infertility	2	Female factor	GnRH-a long protocol	2250	8	15792	2020-12-05	12	8	IVF	2020-12-10	1	D5	6-4AB	4	2	2	have	yes	yes	no	yes	no	no
6	1.77	8	7	3	35	35	27.8	Primary infertility	11	Female factor	GnRH-a long protocol	3600	5.9	6925	2019-11-20	11	8	IVF	2019-11-25	1	D5	6-3BB	3	2	2	have	yes	yes	no	yes	no	no
8	17.59	18	6	2	30	30	28.7	Secondary infertility	6	Male factor	GnRH-a long protocol	2475	5.2	12116	2021-10-03	21	11	ICSI	2021-10-08	1	D5	3-4BB	4	2	3	have	yes	yes	no	yes	no	no
12	4.78	16	15	1	25	26	34.9	Primary infertility	3	Couple factor	GnRH antagonist protocol	2700	2.9	19452	2019-09-23	16	16	early RESCUe	2019-09-28	1	D5	5-4BB	4	2	3	have	yes	yes	no	yes	no	no
5	4.34	11	11	1	25	25	25	Primary infertility	2	Female factor	GnRH-a long protocol	1500	6.9	7962	2020-12-30	8	5	IVF	2021-01-04	1	D5	5-4BB	4	2	3	have	yes	yes	no	yes	no	no
5	2.85	5	10	1	30	31	24.1	Primary infertility	5	Female factor	GnRH-a long protocol	2475	6	10473	2021-09-02	10	7	IVF	2021-09-07	1	D5	7-4AA	4	2	3	have	yes	yes	no	yes	no	no
7	3.98	6	12	1	41	39	18.8	Primary infertility	2	Couple factor	GnRH-a long protocol	4125	6.2	28931	2021-07-19	13	11	IVF	2021-07-24	1	D5	9-4BB	4	2	3	have	yes	yes	no	yes	no	no
12	7.46	20	10	1	29	30	28.9	Primary infertility	7	Couple factor	GnRH-a long protocol	1950	5.8	11488	2020-12-01	16	13	ICSI	2020-12-06	1	D5	3-4BB	4	2	5	have	yes	yes	no	yes	no	no
7	5.22	9	10	2	32	37	23.4	Secondary infertility	6	Female factor	GnRH-a long protocol	2250	5.3	8704	2021-07-17	14	9	IVF	2021-07-22	1	D5	1-4BB	4	2	5	have	yes	yes	no	yes	no	no
9	6.59	20	11	2	28	35	23.5	Secondary infertility	8	Female factor	GnRH-a long protocol	3000	7.3	10454	2019-09-10	18	13	ICSI	2019-09-15	1	D5	1-3BB	3	2	5	have	yes	yes	no	yes	no	no
10	5.6	20	13	1	29	29	19.3	Primary infertility	3	Female factor	GnRH-a long protocol	1600	6.3	27959	2019-09-13	14	12	IVF	2019-09-18	1	D5	6-Ⅱ	2	1	6	have	yes	yes	no	yes	no	no
9	6.79	19	10	1	28	26	22.8	Primary infertility	2	Female factor	GnRH-a long protocol	2325	6.4	13675	2021-10-01	15	12	IVF	2021-10-06	1	D5	3-4AB	4	2	6	have	yes	yes	no	yes	no	no
6	2.76	9	10	1	35	28	25.2	Primary infertility	10	Female factor	GnRH-a long protocol	3375	7.3	25491	2021-10-28	15	11	IVF	2021-11-02	1	D5	4-4AA	4	2	7	have	yes	yes	no	yes	no	no
5	5.31	14	11	1	27	27	18.2	Primary infertility	1	Female factor	GnRH-a long protocol	1500	5.6	9579	2020-12-10	14	7	IVF	2020-12-15	1	D5	1-4BB	4	2	9	have	yes	yes	no	yes	no	no
6	5.36	9	15	1	31	33	24.3	Primary infertility	4	Female factor	GnRH-a long protocol	3225	5.2	11826	2021-07-04	9	7	IVF	2021-07-09	1	D5	3-4CB	4	2	0	nothing	yes	yes	no	yes	no	no
0	1.24	7	7	1	37	37	22.2	Secondary infertility	1	Female factor	GnRH-a long protocol	2700	9.1	10352	2021-10-14	4	2	IVF	2021-10-19	1	D5	3-3BB	3	2	0	nothing	yes	yes	no	yes	no	no
5	3.41	15	11	1	24	29	20.7	Primary infertility	3	Male factor	GnRH-a long protocol	3000	5.7	14247	2021-08-09	10	6	ICSI	2021-08-14	1	D5	6-3BB	3	2	1	have	yes	yes	no	no	yes	yes	no	4400	53	10	40	no	yes	no	female
6	7.36	11	13	1	27	28	19.5	Primary infertility	2	Male factor	GnRH-a long protocol	2025	6	21818	2021-06-01	11	7	ICSI	2021-06-06	1	D5	8-4BB	4	2	1	have	yes	yes	no	no	yes	yes	no	3220	48	10	38	no	no	no	male
6	3.44	7	8	3	26	34	21.6	Primary infertility	3	Female factor	GnRH-a long protocol	2550	8.1	13719	2020-05-24	12	3	ICSI	2020-05-29	1	D5	3-4BB	4	2	1	have	yes	yes	no	no	yes	yes	no	4130	52	10	39	no	yes	no	male
0	3.6	6	10	1	27	33	23.7	Primary infertility	3	Unexplained factor	GnRH-a long protocol	1500	5.2	10941	2021-08-16	10	6	early RESCUE	2021-08-21	1	D5	3-Ⅱ	2	1	1	have	yes	yes	no	no	yes	yes	no	3800	51	9	40	no	yes	no	female
5	1.81	5	11	3	36	45	20.8	Primary infertility	11	Female factor	GnRH-a long protocol	2700	7.2	12554	2020-12-30	9	8	IVF	2021-01-04	1	D5	4-Ⅰ	2	1	1	have	yes	yes	no	no	yes	yes	no	3090	47	10	39	no	yes	no	male
5	6.05	8	9	1	24	31	27.9	Secondary infertility	1	Female factor	GnRH-a long protocol	1500	5.6	10596	2020-07-04	6	5	IVF	2020-07-09	1	D5	2-4BC	4	2	1	have	yes	yes	no	no	yes	yes	yes	3050	50	10	36	no	yes	no	male
6	2.06	5	12	1	25	25	23.3	Primary infertility	1	Female factor	GnRH-a long protocol	2850	5.6	16737	2020-01-07	17	13	IVF	2020-01-12	1	D5	3-4BB	4	2	1	have	yes	yes	no	no	yes	yes	no	3460	50	10	38	no	yes	no	female
7	4.97	14	8	1	28	28	20	Secondary infertility	1	Female factor	GnRH-a long protocol	1650	6.4	22841	2021-10-30	15	8	IVF	2021-11-04	1	D5	8-4BC	4	2	1	have	yes	yes	no	no	yes	yes	no	3590	50	9	38	no	no	no	male
5	5.25	12	10	1	31	39	19.5	Primary infertility	6	Unexplained factor	GnRH-a long protocol	3075	8.8	21426	2021-07-29	17	6	ICSI	2021-08-03	1	D5	8-3BB	3	2	1	have	yes	yes	no	no	yes	yes	no	4310	52	9	37	no	yes	no	male
3	4.95	13	9	1	33	31	25.5	Secondary infertility	2	Female factor	GnRH-a long protocol	2250	5.3	23000	2021-10-12	12	7	IVF	2021-10-17	1	D5	10-3BC	3	2	1	have	yes	yes	no	no	yes	yes	no	4010	50	10	39	no	no	no	female
4	3.15	11	12	1	34	34	24.9	Secondary infertility	2	Female factor	GnRH-a long protocol	2250	5.8	12343	2021-05-28	9	4	IVF	2021-06-02	1	D5	3-3BB	3	2	1	have	yes	yes	no	no	yes	yes	no	3700	51	10	37	no	no	no	female
7	3.6	7	12	1	38	47	24.6	Secondary infertility	4	Female factor	GnRH-a long protocol	2925	5.5	6484	2020-11-14	8	8	IVF	2020-11-19	1	D5	2-4BB	4	2	1	have	yes	yes	no	no	yes	yes	yes	2480	50	10	34	yes	yes	no	female
7	9.18	17	10	3	29	33	23.4	Primary infertility	4	Female factor	GnRH-a long protocol	3825	8.7	27353	2019-12-31	12	7	IVF	2020-01-05	1	D5	9-4BC	4	2	1	have	yes	yes	no	no	yes	yes	no	3730	51	10	40	no	yes	no	female
8	5.06	9	15	1	26	26	21.3	Primary infertility	1	Male factor	GnRH-a long protocol	2550	11.2	25234	2019-12-09	21	16	ICSI	2019-12-14	1	D5	4-Ⅱ	2	1	2	have	yes	yes	no	no	yes	yes	no	4150	51	10	39	no	no	no	female
4	2.58	7	10	1	27	29	23.2	Secondary infertility	3	Male factor	GnRH antagonist protocol	2250	7.4	23132	2021-06-30	12	8	ICSI	2021-07-05	1	D5	2-Ⅱ	2	1	2	have	yes	yes	no	no	yes	yes	no	3150	48	9	39	no	no	no	female
7	7.85	14	15	1	27	32	24.6	Secondary infertility	4	Male factor	GnRH-a long protocol	2100	6.2	19079	2020-06-11	16	10	ICSI	2020-06-16	1	D5	7-3BB	3	2	2	have	yes	yes	no	no	yes	yes	no	3200	49	10	41	no	no	no	female
7	11.53	19	9	1	32	34	24.2	Secondary infertility	2	Unexplained factor	GnRH-a long protocol	1800	5.7	17580	2021-03-03	19	12	ICSI	2021-03-08	1	D5	10-3BB	3	2	2	have	yes	yes	no	no	yes	yes	no	4300	52	10	39	no	no	no	male
7	2.87	10	11	1	29	35	22.4	Secondary infertility	3	Female factor	GnRH-a long protocol	1350	5.1	12429	2021-12-14	9	8	IVF	2021-12-19	1	D5	6-Ⅱ	2	1	2	have	yes	yes	no	no	yes	yes	no	3200	50	10	38	no	no	no	female
12	5.79	20	13	1	24	24	23.6	Secondary infertility	2	Female factor	GnRH-a long protocol	1650	4.4	20258	2020-06-02	20	20	IVF	2020-06-07	1	D5	10-4BB	4	2	2	have	yes	yes	no	no	yes	yes	no	3900	52	10	39	no	no	no	male
4	1.83	7	12	1	25	29	18.8	Secondary infertility	1	Female factor	GnRH antagonist protocol	2475	6.6	25455	2020-10-25	17	8	IVF	2020-10-30	1	D5	3BB	3	2	2	have	yes	yes	no	no	yes	yes	no	3450	50	10	37	no	yes	no	male
5	5.77	17	9	1	25	30	27.5	Secondary infertility	1	Female factor	GnRH-a long protocol	2625	8.1	12396	2021-05-25	9	7	IVF	2021-05-30	1	D5	1-4BB	4	2	2	have	yes	yes	no	no	yes	yes	no	3420	48	10	39	no	no	no	female
4	2.05	9	11	1	25	25	21.4	Secondary infertility	4	Female factor	GnRH-a long protocol	4575	7.5	7480	2021-05-10	6	5	IVF	2021-05-15	1	D5	5-4BB	4	2	2	have	yes	yes	no	no	yes	yes	no	3200	48	10	39	no	no	no	female
4	4.79	19	11	1	26	29	28.4	Secondary infertility	2	Female factor	GnRH antagonist protocol	3150	4.3	24649	2020-09-09	9	6	IVF	2020-09-14	1	D5	8-3BC	3	2	2	have	yes	yes	no	no	yes	yes	no	3900	50	10	40	no	no	no	female
5	4.15	9	9	1	27	28	20.8	Secondary infertility	5	Female factor	GnRH-a long protocol	1500	7.2	11469	2020-08-11	9	6	IVF	2020-08-16	1	D5	5-3BB	3	2	2	have	yes	yes	no	no	yes	yes	no	2750	49	10	38	no	yes	no	female
4	8.36	16	11	1	27	30	21.5	Primary infertility	6	Female factor	GnRH-a long protocol	1500	6.2	10753	2020-09-30	21	7	IVF	2020-10-05	1	D5	2-4BB	4	2	2	have	yes	yes	no	no	yes	yes	no	3070	50	10	38	no	yes	no	male
5	9.86	19	10	1	27	24	22.5	Primary infertility	2	Female factor	GnRH-a long protocol	1012.5	4.2	15115	2020-08-16	14	6	IVF	2020-08-21	1	D5	5-5BB	5	2	2	have	yes	yes	no	no	yes	yes	no	3900	50	10	39	no	yes	no	male
6	9.56	12	14	1	27	28	18.9	Primary infertility	2	Female factor	GnRH-a long protocol	1600	8.7	12436	2020-06-17	10	8	IVF	2020-06-22	1	D5	1-4BC	4	2	2	have	yes	yes	no	no	yes	yes	no	2540	48	10	39	no	yes	no	male
8	5.79	15	10	1	28	30	19.9	Primary infertility	3	Female factor	GnRH-a long protocol	1500	8.9	14065	2021-05-23	13	11	IVF	2021-05-28	1	D5	2-4BA	4	2	2	have	yes	yes	no	no	yes	yes	no	3520	51	10	40	no	no	no	male
6	3.73	11	8	1	29	30	30.4	Secondary infertility	3	Female factor	GnRH-a long protocol	2925	8	5952	2020-09-22	8	7	IVF	2020-09-27	1	D5	7-3BC	3	2	2	have	yes	yes	no	no	yes	yes	no	3420	50	10	38	no	yes	no	male
6	7.92	12	11	1	29	33	17.9	Secondary infertility	5	Female factor	GnRH-a long protocol	1125	6.2	13816	2020-07-30	12	10	IVF	2020-08-04	1	D5	11-3BC	3	2	2	have	yes	yes	no	no	yes	yes	no	3000	50	10	38	no	yes	no	male
4	1.83	8	7	1	29	33	20.8	Primary infertility	6	Female factor	GnRH-a long protocol	2925	5.7	3619	2021-06-12	9	8	IVF	2021-06-17	1	D5	5-3BC	3	2	2	have	yes	yes	no	no	yes	yes	no	3400	50	10	39	no	no	no	female
4	8.46	20	11	1	30	31	21.9	Secondary infertility	4	Female factor	GnRH-a long protocol	1350	4.4	22954	2021-03-01	14	9	IVF	2021-03-06	1	D5	2-3BC	3	2	2	have	yes	yes	no	no	yes	yes	no	2900	48	10	37	no	no	no	female
9	2.41	8	9	1	30	41	20	Secondary infertility	2	Female factor	GnRH-a long protocol	2475	6.6	14348	2020-05-08	11	10	IVF	2020-05-13	1	D5	3-4AB	4	2	2	have	yes	yes	no	no	yes	yes	no	3300	47	10	38	no	no	no	male
5	3.88	9	7	1	31	38	20.6	Secondary infertility	4	Female factor	GnRH-a long protocol	2100	6.9	6350	2021-06-11	10	5	IVF	2021-06-16	1	D5	6-4BB	4	2	2	have	yes	yes	no	no	yes	yes	no	3900	51	10	41	no	no	no	female
6	6.07	21	18	1	31	31	26	Primary infertility	2	Female factor	GnRH-a long protocol	1350	7.5	21715	2020-06-19	16	8	IVF	2020-06-24	1	D5	2-4BB	4	2	2	have	yes	yes	no	no	yes	yes	no	3360	48	10	39	no	no	no	female
6	3.3	12	11	1	31	33	26.4	Primary infertility	3	Female factor	GnRH-a long protocol	3525	5.1	10693	2021-06-24	10	7	IVF	2021-06-29	1	D5	1-3BB	3	2	2	have	yes	yes	no	no	yes	yes	yes	2530	47	10	36	no	yes	no	male
2	4.21	7	9	1	32	33	20	Secondary infertility	3	Female factor	GnRH antagonist protocol	1800	7.3	25609	2020-10-13	5	5	IVF	2020-10-18	1	D5	3-4BC	4	2	2	have	yes	yes	no	no	yes	yes	no	2620	49	10	39	no	no	no	female
6	4.43	13	8	1	35	24	22	Secondary infertility	1	Female factor	GnRH-a long protocol	1650	5.6	14203	2020-05-23	16	14	IVF	2020-05-28	1	D5	9-3BB	3	2	2	have	yes	yes	no	no	yes	yes	no	2900	48	10	41	no	no	no	male
5	2.5	9	8	2	31	34	25.3	Secondary infertility	6	Female factor	GnRH antagonist protocol	2475	8.4	8137	2020-08-23	12	9	IVF	2020-08-28	1	D5	11-3BB	3	2	2	have	yes	yes	no	no	yes	yes	no	3210	50	10	39	no	yes	no	male
7	9.2	20	10	1	33	34	22.1	Primary infertility	8	Unexplained factor	GnRH-a long protocol	3825	7.1	13106	2020-10-17	12	7	IVF	2020-10-22	1	D5	3-4BB	4	2	2	have	yes	yes	no	no	yes	yes	no	3450	50	10	41	no	no	no	male
9	4.45	9	8	1	28	31	18.4	Secondary infertility	3	Male factor	GnRH-a long protocol	1650	11	12795	2020-09-07	13	11	ICSI	2020-09-12	1	D5	1-4AB	4	2	3	have	yes	yes	no	no	yes	yes	no	2500	49	10	37	no	yes	no	female
7	3.59	10	13	1	30	28	22.5	Primary infertility	3	Female factor	GnRH-a long protocol	3525	6.8	13936	2021-11-13	15	12	ICSI	2021-11-18	1	D5	9-4BC	4	2	3	have	yes	yes	no	no	yes	yes	no	3930	50	10	40	no	no	no	female
6	4.73	17	12	1	29	30	21.5	Secondary infertility	1	Unexplained factor	GnRH-a long protocol	1875	4.1	9630	2020-07-15	10	9	IVF	2020-07-20	1	D5	5-3BB	3	2	3	have	yes	yes	no	no	yes	yes	no	3340	50	10	39	no	no	no	male
3	6.36	11	14	1	35	36	20.7	Secondary infertility	4	Female factor	GnRH-a long protocol	1650	6.9	23700	2021-04-06	13	8	IVF	2021-04-11	1	D5	5-Ⅱ	2	1	3	have	yes	yes	no	no	yes	yes	no	3180	50	10	40	no	yes	no	female
11	5.91	9	11	1	23	35	23	Primary infertility	2	Female factor	GnRH-a long protocol	1500	5.9	19028	2020-12-21	16	12	IVF	2020-12-26	1	D5	4-4BB	4	2	3	have	yes	yes	no	no	yes	yes	no	3250	48	10	40	no	yes	no	male
8	7.91	16	12	1	24	27	22	Secondary infertility	1	Female factor	GnRH-a long protocol	1350	7.1	17514	2021-08-15	17	16	IVF	2021-08-20	1	D5	2-3BB	3	2	3	have	yes	yes	no	no	yes	yes	no	3450	51	10	38	no	yes	no	female
5	7.9	11	12	1	24	29	22.3	Secondary infertility	1	Female factor	GnRH-a long protocol	1800	6.8	13846	2021-09-15	14	7	IVF	2021-09-20	1	D5	6-3BB	3	2	3	have	yes	yes	no	no	yes	yes	no	2920	48	9	39	no	no	no	female
5	6.3	13	10	1	25	28	22.7	Primary infertility	6	Female factor	GnRH-a long protocol	1500	4.7	26581	2019-06-18	17	10	IVF	2019-06-23	1	D5	10-4BC	4	2	3	have	yes	yes	no	no	yes	yes	no	3680	51	10	38	no	yes	no	male
5	4.72	15	10	1	27	28	21.9	Primary infertility	3	Female factor	GnRH-a long protocol	525	5.7	11984	2021-12-02	13	7	IVF	2021-12-07	1	D5	9-3BB	3	2	3	have	yes	yes	no	no	yes	yes	yes	1950	40	8	32	yes	yes	no	female
9	11.01	8	16	1	28	30	21.7	Primary infertility	1	Female factor	GnRH-a long protocol	2325	6.6	26532	2020-06-08	20	15	IVF	2020-06-13	1	D5	16-3BB	3	2	3	have	yes	yes	no	no	yes	yes	no	3090	49	10	38	no	no	no	female
9	8.94	20	11	1	29	30	20.4	Primary infertility	6	Female factor	GnRH-a long protocol	2250	6.1	20353	2019-09-27	11	9	IVF	2019-10-02	1	D5	8-4AB	4	2	3	have	yes	yes	no	no	yes	yes	no	3365	50	10	38	no	no	no	male
3	8.13	17	10	1	30	28	17.6	Secondary infertility	2	Female factor	GnRH-a long protocol	750	8.2	26722	2019-06-25	14	10	IVF	2019-06-30	1	D5	7-3BB	3	2	3	have	yes	yes	no	no	yes	yes	no	3060	49	10	40	no	yes	no	female
7	1.96	9	11	1	32	32	21.5	Secondary infertility	3	Female factor	GnRH-a long protocol	5625	9.4	6392	2020-01-13	7	7	IVF	2020-01-18	1	D5	4-5BB	5	2	3	have	yes	yes	no	no	yes	yes	no	2990	48	10	39	no	no	no	female
5	4.38	11	9	1	32	33	23.6	Primary infertility	3	Female factor	GnRH-a long protocol	2025	9.2	13871	2020-09-25	10	7	IVF	2020-09-30	1	D5	10-4BC	4	2	3	have	yes	yes	no	no	yes	yes	no	2490	49	10	38	yes	yes	no	female
4	1.93	9	7	1	32	31	25.6	Secondary infertility	1	Female factor	GnRH-a long protocol	3525	5.9	5701	2021-06-15	11	5	IVF	2021-06-20	1	D5	5-4BB	4	2	3	have	yes	yes	no	no	yes	yes	no	3110	48	10	38	no	yes	no	female
5	2.6	9	8	1	33	34	21.2	Secondary infertility	1	Female factor	GnRH antagonist protocol	1650	7.4	20140	2020-03-23	16	11	IVF	2020-03-28	1	D5	2-4BB	4	2	3	have	yes	yes	no	no	yes	yes	no	3390	48	10	39	no	yes	no	male
3	8.04	19	8	1	34	37	26.8	Secondary infertility	4	Female factor	GnRH antagonist protocol	1650	5.1	20432	2021-06-06	21	17	IVF	2021-06-11	1	D5	2-4BB	4	2	3	have	yes	yes	no	no	yes	yes	no	3060	50	10	39	no	no	no	female
6	2.21	11	8	1	35	32	22.9	Secondary infertility	6	Female factor	GnRH-a long protocol	3525	6.2	23682	2020-01-08	11	8	IVF	2020-01-13	1	D5	2-4AB	4	2	3	have	yes	yes	no	no	yes	yes	yes	1170	38	10	28	yes	yes	no	male
5	4.07	13	10	2	27	34	31.2	Secondary infertility	4	Female factor	GnRH antagonist protocol	2700	7	7842	2020-08-19	10	7	IVF	2020-08-24	1	D5	2-4BB	4	2	3	have	yes	yes	no	no	yes	yes	no	2890	49	9	39	no	no	no	female
4	6.46	11	10	3	27	28	16.4	Primary infertility	5	Female factor	GnRH-a long protocol	1350	4.7	15168	2019-12-17	11	9	IVF	2019-12-22	1	D5	1-4BB	4	2	3	have	yes	yes	no	no	yes	yes	no	3270	50	10	39	no	no	no	male
7	3.99	11	10	1	27	28	17.7	Secondary infertility	1	Male factor	GnRH-a long protocol	2550	7.8	11706	2020-04-21	13	9	ICSI	2020-04-26	1	D5	6-3BB	3	2	4	have	yes	yes	no	no	yes	yes	no	2830	51	10	38	no	no	no	female
10	4.34	11	8	1	32	35	29.4	Secondary infertility	2	Unexplained factor	GnRH-a long protocol	2625	5.4	11185	2021-03-16	14	11	ICSI	2021-03-21	1	D5	1-4BB	4	2	4	have	yes	yes	no	no	yes	yes	no	3530	48	10	40	no	yes	no	female
7	7.44	21	11	1	26	23	22.6	Secondary infertility	4	Female factor	GnRH-a long protocol	1350	6.6	9312	2020-07-03	15	12	IVF	2020-07-08	1	D5	5-Ⅱ	2	1	4	have	yes	yes	no	no	yes	yes	no	3000	50	10	38	no	no	no	male
5	14.72	20	10	1	28	33	23.6	Secondary infertility	3	Female factor	GnRH-a long protocol	2375	5.4	25661	2020-07-29	19	11	IVF	2020-08-03	1	D5	19-4AB	4	2	4	have	yes	yes	no	no	yes	yes	no	3450	50	10	38	no	yes	no	female
6	7.3	20	12	1	28	31	16.7	Primary infertility	5	Female factor	GnRH-a long protocol	1000	6.9	30186	2021-03-20	12	7	IVF	2021-03-25	1	D5	5-4AB	4	2	4	have	yes	yes	no	no	yes	yes	no	3360	51	10	38	no	no	no	male
7	7.58	9	8	1	29	35	21.3	Secondary infertility	1	Female factor	GnRH-a long protocol	2550	7.2	12991	2020-09-07	12	9	IVF	2020-09-12	1	D5	7-4BB	4	2	4	have	yes	yes	no	no	yes	yes	yes	2970	50	10	36	no	yes	no	male
6	3.95	10	10	1	29	32	21.4	Secondary infertility	1	Female factor	GnRH-a long protocol	1500	8.4	26562	2021-06-04	14	8	IVF	2021-06-09	1	D5	12-4BB	4	2	4	have	yes	yes	no	no	yes	yes	no	3470	50	10	39	no	yes	no	male
9	2.61	9	15	1	31	34	23.4	Primary infertility	4	Female factor	GnRH-a long protocol	3225	6.2	10717	2020-08-24	13	10	IVF	2020-08-29	1	D5	11-3BB	3	2	4	have	yes	yes	no	no	yes	yes	no	4210	50	10	39	no	no	no	male
13	6.3	20	8	1	32	31	27.3	Primary infertility	1	Female factor	GnRH-a long protocol	4125	6.4	18558	2021-07-27	16	15	IVF	2021-08-01	1	D5	11-4BB	4	2	4	have	yes	yes	no	no	yes	yes	no	4080	51	10	39	no	yes	no	female
8	3.77	9	13	1	32	36	26.7	Secondary infertility	1	Female factor	GnRH-a long protocol	0	5.4	7919	2021-10-24	13	10	IVF	2021-10-29	1	D5	7-3BB	3	2	4	have	yes	yes	no	no	yes	yes	no	2700	48	9	37	no	yes	no	female
5	3.51	17	9	1	33	41	25	Secondary infertility	6	Female factor	GnRH-a long protocol	1350	7.1	7375	2021-01-13	7	6	IVF	2021-01-18	1	D5	3-3BB	3	2	4	have	yes	yes	no	no	yes	yes	no	4350	52	10	38	no	yes	no	female
5	7.8	8	10	1	33	45	18.4	Secondary infertility	2	Female factor	GnRH-a long protocol	1350	5.2	19671	2020-09-28	18	14	IVF	2020-10-03	1	D5	12-4CB	4	2	4	have	yes	yes	no	no	yes	yes	no	3450	50	10	39	no	yes	no	male
10	16.1	20	10	1	35	34	25.4	Primary infertility	1	Female factor	GnRH-a long protocol	1500	6.7	16602	2021-01-20	12	12	IVF	2021-01-25	1	D5	2-3BB	3	2	4	have	yes	yes	no	no	yes	yes	no	2840	48	10	37	no	no	no	female
4	4.78	13	7	1	37	42	24.7	Secondary infertility	2	Female factor	GnRH-a long protocol	1800	5.3	12563	2021-06-19	8	6	IVF	2021-06-24	1	D5	8-4BC	4	2	4	have	yes	yes	no	no	yes	yes	no	3100	48	10	37	no	yes	no	male
8	8.79	16	11	2	26	39	23.3	Secondary infertility	2	Female factor	GnRH-a long protocol	0	5.4	28389	2021-09-11	26	16	IVF	2021-09-16	1	D5	8-4AA	4	2	4	have	yes	yes	no	no	yes	yes	no	3580	51	10	40	no	yes	no	male
6	7.25	16	10	2	37	37	23.3	Primary infertility	1	Female factor	GnRH-a long protocol	2250	5.1	11509	2021-11-10	15	11	IVF	2021-11-15	1	D5	8-4BB	4	2	4	have	yes	yes	no	no	yes	yes	no	3470	49	10	37	no	yes	no	male
6	7.55	15	12	3	36	41	20.96	Secondary infertility	7	Female factor	GnRH-a long protocol	2025	4.4	18657	2021-10-14	9	7	IVF	2021-10-19	1	D5	3-3BB	3	2	4	have	yes	yes	no	no	yes	yes	no	3620	49	9	39	no	no	no	male
4	4.77	12	10	3	37	45	24.6	Secondary infertility	3	Female factor	GnRH-a long protocol	1800	6	17380	2021-01-07	11	5	IVF	2021-01-12	1	D5	5-5AB	5	2	4	have	yes	yes	no	no	yes	yes	no	4000	51	10	38	no	yes	no	male
9	12.21	7	11	3	28	27	20.2	Primary infertility	7	Female factor	GnRH-a long protocol	2025	6.6	21685	2020-05-12	26	9	IVF	2020-05-17	1	D5	7-4BB	4	2	4	have	yes	yes	no	no	yes	yes	no	3640	49	10	37	no	yes	no	male
7	9.72	15	10	1	26	34	21.8	Primary infertility	6	Male factor	GnRH-a long protocol	1500	6.3	26984	2021-11-16	24	12	ICSI	2021-11-21	1	D5	9-4BB	4	2	5	have	yes	yes	no	no	yes	yes	no	3280	50	10	38	no	yes	no	male
7	8.8	24	13	1	25	27	29	Secondary infertility	1	Female factor	GnRH-a long protocol	3000	6.4	17932	2021-09-07	9	8	IVF	2021-09-12	1	D5	7-4BB	4	2	5	have	yes	yes	no	no	yes	yes	no	3080	49	9	38	no	no	no	female
7	4.46	9	13	1	25	25	28.6	Primary infertility	4	Female factor	GnRH-a long protocol	2250	6	8986	2021-11-22	8	8	IVF	2021-11-27	1	D5	2-4BB	4	2	5	have	yes	yes	no	no	yes	yes	yes	2550	48	10	36	no	no	no	male
7	4.45	9	11	1	27	27	26	Secondary infertility	3	Female factor	GnRH-a long protocol	3225	7.9	10093	2020-11-27	12	9	IVF	2020-12-02	1	D5	5-4AB	4	2	5	have	yes	yes	no	no	yes	yes	no	3400	48	10	39	no	no	no	female
8	3.85	10	10	1	28	34	20	Secondary infertility	1	Female factor	GnRH-a long protocol	1650	5.3	16341	2021-08-22	11	10	IVF	2021-08-27	1	D5	1-3BB	3	2	5	have	yes	yes	no	no	yes	yes	no	3180	48	9	38	no	yes	no	male
10	2.56	12	13	1	29	33	20.5	Primary infertility	3	Female factor	GnRH-a long protocol	1350	5	17210	2021-01-14	13	13	IVF	2021-01-19	1	D5	11-4AB	4	2	5	have	yes	yes	no	no	yes	yes	no	3400	48	10	40	no	no	no	male
7	2.36	10	13	1	30	31	23.4	Secondary infertility	8	Female factor	GnRH-a long protocol	3825	9.5	26049	2021-09-15	12	10	IVF	2021-09-20	1	D5	1-4BB	4	2	5	have	yes	yes	no	no	yes	yes	no	3070	50	10	38	no	yes	no	male
11	5.13	11	12	1	34	41	29.3	Secondary infertility	2	Couple factor	GnRH-a long protocol	2025	4.9	5226	2020-12-22	13	13	IVF	2020-12-27	1	D5	2-3BC	3	2	5	have	yes	yes	no	no	yes	yes	yes	2800	49	10	36	no	no	no	male
4	13.93	19	11	1	30	32	20.6	Primary infertility	5	Female factor	GnRH-a long protocol	1500	5	22050	2021-04-06	22	21	early RESCUE	2021-04-11	1	D5	4-3BC	3	2	5	have	yes	yes	no	no	yes	yes	no	3500	51	10	40	no	yes	no	female
5	6.34	14	13	1	27	34	19.1	Secondary infertility	2	Female factor	GnRH-a long protocol	2175	6.5	17194	2021-07-30	15	12	IVF	2021-08-04	1	D5	10-4BB	4	2	6	have	yes	yes	no	no	yes	yes	no	3640	50	9	39	no	yes	no	male
9	8	14	9	1	29	32	20.1	Secondary infertility	1	Female factor	GnRH-a long protocol		5.2	20278	2021-10-14	15	12	IVF	2021-10-19	1	D5	2-4AA	4	2	6	have	yes	yes	no	no	yes	yes	no	3700	51	9	38	no	yes	no	male
8	12	20	10	1	30	33	27.7	Primary infertility	5	Female factor	GnRH-a long protocol	2175	5	14124	2019-07-03	21	13	IVF	2019-07-08	1	D5	16-4BB	4	2	6	have	yes	yes	no	no	yes	yes	no	3850	51	10	39	no	yes	no	female
4	7.75	20	8	1	30	31	33.1	Primary infertility	6	Female factor	GnRH antagonist protocol	5475	5.4	16904	2020-04-18	17	6	IVF	2020-04-23	1	D5	11-4AB	4	2	6	have	yes	yes	no	no	yes	yes	no	4010	51	10	38	no	yes	no	male
11	7.7	12	10	1	30	28	27.5	Secondary infertility	1	Female factor	GnRH-a long protocol	2250	6.7	19150	2020-05-24	16	12	IVF	2020-05-29	1	D5	5-4BB	4	2	6	have	yes	yes	no	no	yes	yes	no	2310	45	10	37	yes	yes	no	male
12	12.37	20	9	1	36	42	20	Primary infertility	13	Female factor	GnRH-a long protocol	1800	5.4	21619	2020-09-08	27	18	IVF	2020-09-13	1	D5	1-4BB	4	2	6	have	yes	yes	no	no	yes	yes	no	3270	50	10	39	no	no	no	male
9	4.7	11	11	3	28	33	20.7	Primary infertility	9	Female factor	GnRH-a long protocol	2100	6.6	31294	2019-12-29	20	13	IVF	2020-01-03	1	D5	3-3AA	3	2	6	have	yes	yes	no	no	yes	yes	no	3200	49	10	40	no	no	no	female
14	3.22	9	13	1	32	36	22.6	Primary infertility	2	Couple factor	GnRH-a long protocol	2700	7.2	20164	2019-06-05	16	14	IVF	2019-06-10	1	D5	1-3BB	3	2	6	have	yes	yes	no	no	yes	yes	no	3900	51	10	39	no	no	no	male
11	3.08	8	16	1	26	26	20.7	Primary infertility	1	Female factor	GnRH-a long protocol	2775	6.9	17567	2020-03-18	16	14	IVF	2020-03-23	1	D5	12-5BB	5	2	7	have	yes	yes	no	no	yes	yes	no	2830	47	10	39	no	yes	no	male
7	2.94	11	14	1	28	39	26.7	Secondary infertility	3	Female factor	GnRH-a long protocol	3165	5	6297	2021-11-11	12	7	IVF	2021-11-16	1	D5	6-4BB	4	2	7	have	yes	yes	no	no	yes	yes	no	3200	48	9	39	no	no	no	male
5	5.01	10	9	1	33	29	21.1	Primary infertility	4	Female factor	GnRH-a long protocol	1650	7.8	12340	2021-06-04	12	10	IVF	2021-06-09	1	D5	7-4BB	4	2	7	have	yes	yes	no	no	yes	yes	no	3230	48	10	37	no	no	no	female
8	7.92	20	11	1	33	34	29.2	Secondary infertility	1	Female factor	GnRH-a long protocol	3975	4	27831	2019-12-31	11	10	IVF	2020-01-05	1	D5	8-3AB	3	2	7	have	yes	yes	no	no	yes	yes	no	3500	51	10	37	no	yes	no	female
10	2.67	8	11	1	34	41	22	Secondary infertility	12	Female factor	GnRH antagonist protocol	1725	6.3	24370	2019-05-28	17	14	IVF	2019-06-02	1	D5	3BB	3	2	7	have	yes	yes	no	no	yes	yes	no	3100	48	10	39	no	yes	no	male
11	8.07	15	11	1	32	32	23.2	Primary infertility	1	Unexplained factor	GnRH-a long protocol	1875	1.9	25981	2021-05-28	22	12	IVF	2021-06-02	1	D5	7-4BB	4	2	8	have	yes	yes	no	no	yes	yes	no	3600	48	10	39	no	no	no	male
7	11.87	20	8	1	28	30	23.4	Secondary infertility	2	Female factor	GnRH-a long protocol	1300	5.5	17309	2019-09-12	18	18	IVF	2019-09-17	1	D5	2-4BC	4	2	8	have	yes	yes	no	no	yes	yes	no	2530	47	10	39	no	no	no	female
11	4.91	13	13	1	27	24	23.3	Primary infertility	2	Female factor	GnRH-a long protocol	2400	5.2	27539	2020-10-22	17	13	IVF	2020-10-27	1	D5	13-4BB	4	2	9	have	yes	yes	no	no	yes	yes	no	2900	49	10	37	no	yes	no	male
11	5.97	15	9	1	29	34	18.4	Secondary infertility	6	Female factor	GnRH-a long protocol	1350	6.5	26827	2021-06-22	25	16	IVF	2021-06-27	1	D5	1-4AB	4	2	9	have	yes	yes	no	no	yes	yes	no	3300	50	10	39	no	yes	no	female
10	8.21	18	14	1	33	29	22	Secondary infertility	3	Female factor	GnRH-a long protocol	2700	6.2	8162	2021-03-10	14	14	IVF	2021-03-15	1	D5	3-4BB	4	2	10	have	yes	yes	no	no	yes	yes	no	3400	48	10	41	no	no	no	male
0	1.83	10	8	1	27	27	31.2	Secondary infertility	4	Female factor	GnRH-a long protocol	3225	5.3	5879	2019-11-06	10	7	IVF	2019-11-11	1	D5	8-Ⅰ	1	1	0	nothing	yes	yes	no	no	yes	yes	no	3350	50	10	39	no	no	no	female
4	6	20	13	2	25	30	18	Primary infertility	5	Female factor	GnRH-a long protocol	900	4.5	18934	2019-10-30	16	15	IVF	2019-11-04	1	D5	13-Ⅰ	1	1	0	nothing	yes	yes	no	no	yes	yes	no	2750	48	10	38	no	no	no	male
0	1.94	9	11	1	29	31	18.1	Primary infertility	3	Female factor	GnRH-a long protocol	2925	6.2	19705	2020-12-08	8	1	IVF	2020-12-13	1	D5	1-4BC	4	2	0	nothing	yes	yes	no	no	yes	yes	no	2990	48	10	37	no	no	no	male
6	4.33	7	11	1	29	29	22.4	Secondary infertility	1	Female factor	GnRH-a long protocol	2700	7.3	6297	2020-05-21	7	6	IVF	2020-05-26	1	D5	5-3BC	3	2	0	nothing	yes	yes	no	no	yes	yes	no	3450	50	10	38	no	yes	no	male
0	1.45	7	9	1	30	30	26.7	Secondary infertility	1	Female factor	GnRH antagonist protocol	3225	4.5	4395	2021-01-22	5	2	IVF	2021-01-27	1	D5	1-3BC	3	2	0	nothing	yes	yes	no	no	yes	yes	no	3120	50	10	38	no	yes	no	female
4	8.04	14	11	1	30	36	22.5	Secondary infertility	4	Female factor	GnRH-a long protocol	3600	7.8	15267	2021-01-06	10	10	IVF	2021-01-11	1	D5	2-4CB	4	2	0	nothing	yes	yes	no	no	yes	yes	no	2775	49	10	39	no	no	no	male
0	2.94	6	10	3	37	36	21.76	Secondary infertility	2	Female factor	GnRH antagonist protocol	2250	6.9	13850	2021-03-31	6	5	IVF	2021-04-05	1	D5	5-3BC	3	2	0	nothing	yes	yes	no	no	yes	yes	no	3400	51	10	39	no	no	no	male
5	7.52	11	9	1	33	33	27.3	Secondary infertility	2	Male factor	GnRH-a long protocol	1875	6.2	9611	2020-10-22	10	8	ICSI	2020-10-27	1	D5	1-Ⅱ	2	1	1	have	no	no				no
0	1.86	11	9	3	34	41	25.2	Secondary infertility	3	Male factor	GnRH-a long protocol	2025	5.7	6796	2021-12-07	10	4	ICSI	2021-12-12	1	D5	1-3BC	3	2	1	have	no	no				no
5	7.37	11	12	1	25	26	21.2	Secondary infertility	1	Female factor	GnRH-a long protocol	1350	4.6	23292	2021-05-02	16	7	IVF	2021-05-07	1	D5	7-Ⅱ	2	1	1	have	no	no				no
4	3.54	10	13	1	25	28	19.1	Secondary infertility	1	Female factor	GnRH-a long protocol	2325	6.6	11299	2020-10-05	12	5	IVF	2020-10-10	1	D5	8-Ⅱ	2	1	1	have	no	no				no
8	12.67	24	8	1	28	28	16.4	Primary infertility	5	Female factor	GnRH-a long protocol	1125	5.2	28309	2020-06-07	12	8	IVF	2020-06-12	1	D5	1-Ⅱ	2	1	1	have	no	no				no
1	3.56	6	10	1	37	38	21.9	Primary infertility	3	Female factor	GnRH-a long protocol	4350	6.7	21305	2021-12-24	8	5	IVF	2021-12-29	1	D5	4-Ⅱ	2	1	1	have	no	no				no
7	12.32	19	8	2	28	31	25.5	Primary infertility	8	Female factor	GnRH-a long protocol	2100	5.9	26099	2019-12-05	16	13	IVF	2019-12-10	1	D5	1-Ⅱ	2	1	1	have	no	no				no
3	1.32	3	11	2	34	35	21.8	Secondary infertility	3	Female factor	GnRH antagonist protocol	2475	5.4	11172	2019-10-28	9	6	IVF	2019-11-02	1	D5	3-Ⅱ	2	1	1	have	no	no				no
5	3.79	10	12	1	24	28	21.9	Secondary infertility	2	Female factor	GnRH antagonist protocol	1350	8.2	11292	2019-04-26	11	7	IVF	2019-05-01	1	D5	5-4AA	4	2	1	have	no	no				no
3	5.17	20	18	1	25	27	34	Secondary infertility	2	Female factor	GnRH-a long protocol	3525	5	21878	2020-09-08	27	15	IVF	2020-09-13	1	D5	14-4BB	4	2	1	have	no	no				no
7	4.61	14	9	1	25	30	20.7	Primary infertility	5	Female factor	GnRH-a long protocol	2100	9	12742	2021-01-06	14	10	IVF	2021-01-11	1	D5	5-3BC	3	2	1	have	no	no				no
0	2.6	9	12	1	28	29	19.2	Primary infertility	2	Female factor	GnRH-a long protocol	1350	7.2	9917	2021-04-30	7	7	IVF	2021-05-05	1	D5	2-3BB	3	2	1	have	no	no				no
4	2.89	7	10	1	32	33	19.3	Secondary infertility	6	Female factor	GnRH-a long protocol	3375	9.6	4806	2020-07-24	6	4	IVF	2020-07-29	1	D5	1-3BB	3	2	1	have	no	no				no
6	7.2	8	8	1	32	33	23.2	Secondary infertility	2	Female factor	GnRH-a long protocol	1650	4.5	28017	2020-12-27	20	7	IVF	2021-01-01	1	D5	13-4BB	4	2	1	have	no	no				no
5	1.88	5	9	1	39	40	27.6	Secondary infertility	2	Female factor	GnRH-a long protocol	2700	5.6	9878	2020-12-12	11	5	IVF	2020-12-17	1	D5	2-3BC	3	2	1	have	no	no				no
6	6.34	17	11	1	25	26	23.1	Primary infertility	8	Male factor	GnRH-a long protocol	1650	5.4	13528	2021-07-21	16	11	ICSI	2021-07-26	1	D5	6-3BC	3	2	2	have	no	no				no
5	2.36	11	13	1	33	38	29.1	Primary infertility	1	Male factor	GnRH antagonist protocol	2925	7.2	7718	2020-07-24	5	5	ICSI	2020-07-29	1	D5	1-3BC	3	2	2	have	no	no				no
3	12.06	20	11	1	28	26	21.4	Primary infertility	2	Couple factor	GnRH-a long protocol	900	6.3	28643	2021-03-29	13	7	ICSI	2021-04-03	1	D5	4-3BC	3	2	2	have	no	no				no
6	5.68	13	11	1	23	22	19.4	Primary infertility	3	Female factor	GnRH-a long protocol	2325	5.9	27014	2019-10-27	14	9	IVF	2019-11-01	1	D5	12-Ⅱ	2	1	2	have	no	no				no
6	13.58	20	10	1	27	30	31	Primary infertility	3	Female factor	GnRH-a long protocol	2550	5.3	13468	2020-07-11	11	9	IVF	2020-07-16	1	D5	11-Ⅱ	2	1	2	have	no	no				no
3	6.47	12	14	1	31	31	17.6	Secondary infertility	1	Unexplained factor	GnRH-a long protocol	2100	6	17269	2019-09-24	11	6	IVF	2019-09-29	1	D5	2-Ⅰ	1	1	2	have	no	no				no
4	6.7	17	8	1	23	23	23.2	Secondary infertility	1	Female factor	GnRH-a long protocol	1350	6.4	11651	2020-07-30	14	7	IVF	2020-08-04	1	D5	4-4AB	4	2	2	have	no	no				no
4	12.91	20	11	1	24	29	28.4	Secondary infertility	3	Female factor	GnRH-a long protocol	3300	5.2	32760	2020-10-03	11	6	IVF	2020-10-08	1	D5	3-3BB	3	2	2	have	no	no				no
6	6.14	11	9	1	25	31	20.5	Primary infertility	3	Female factor	GnRH-a long protocol	1350	5.3	32780	2021-06-04	17	8	IVF	2021-06-09	1	D5	2-3BC	3	2	2	have	no	no				no
5	2.44	9	10	1	26	29	29.3	Secondary infertility	1	Female factor	GnRH antagonist protocol	4500	5.4	20702	2019-05-14	10	8	IVF	2019-05-19	1	D5	4-3BC	3	2	2	have	no	no				no
4	1.78	9	8	1	27	28	19.8	Secondary infertility	6	Female factor	GnRH antagonist protocol	2025	6.4	12734	2019-12-16	12	6	IVF	2019-12-21	1	D5	9-3BB	3	2	2	have	no	no				no
4	3.6	11	11	1	28	28	29	Secondary infertility	1	Female factor	GnRH-a long protocol	3225	5.9	12636	2021-12-23	13	7	IVF	2021-12-28	1	D5	5-4CB	4	2	2	have	no	no				no
7	8.95	17	12	1	30	30	25	Primary infertility	5	Female factor	GnRH-a long protocol	1650	4.2	12410	2021-04-14	16	8	IVF	2021-04-19	1	D5	8-3BB	3	2	2	have	no	no				no
7	2.82	9	10	1	39	39	21.5	Secondary infertility	2	Female factor	GnRH-a long protocol	3375	6.3	7665	2021-09-25	7	7	IVF	2021-09-30	1	D5	4-4BB	4	2	2	have	no	no				no
9	5.09	10	10	1	40	41	22.6	Secondary infertility	2	Female factor	GnRH-a long protocol	3075	6.9	15647	2021-09-24	15	15	IVF	2021-09-29	1	D5	1-3BB	3	2	2	have	no	no				no
6	4.94	7	8	3	37	39	20	Secondary infertility	6	Female factor	GnRH-a long protocol	2475	8	6454	2020-05-23	10	7	IVF	2020-05-28	1	D5	8-3BB	3	2	2	have	no	no				no
10	5.72	13	10	1	32	36	23.3	Secondary infertility	1	Couple factor	GnRH-a long protocol	2250	5.9	24492	2021-06-18	19	13	IVF	2021-06-23	1	D5	1-3BB	3	2	2	have	no	no				no
5	3.66	14	13	1	32	32	20.4	Secondary infertility	3	Couple factor	GnRH-a long protocol	1350	5.6	20140	2021-07-04	14	7	IVF	2021-07-09	1	D5	11-4BC	4	2	2	have	no	no				no
5	1.72	6	11	1	32	30	19.5	Primary infertility	5	Female factor	GnRH-a long protocol	3525	6.4	8835	2020-07-22	7	5	early RESCUE	2020-07-27	1	D5	4-Ⅱ	2	1	2	have	no	no				no
4	3.24	7	7	2	31	31	27.3	Secondary infertility	1	Male factor	GnRH-a long protocol	1800	5.5	22763	2019-11-18	13	8	ICSI	2019-11-23	1	D5	3-4BB	4	2	3	have	no	no				no
7	3.37	19	10	1	41	41	23.9	Primary infertility	5	Unexplained factor	GnRH-a long protocol	1725	5.3	18156	2021-06-29	14	9	IVF	2021-07-04	1	D5	5-Ⅱ	2	1	3	have	no	no				no
5	3.92	15	11	1	29	29	15.6	Primary infertility	2	Male factor	GnRH-a long protocol	1800	6.8	12954	2021-04-01	10	5	IVF	2021-04-06	1	D5	6-4AB	4	2	3	have	no	no				no
9	5.69	16	12	1	27	33	22.6	Primary infertility	5	Female factor	GnRH-a long protocol	1500	4.3	17322	2020-11-14	17	11	IVF	2020-11-19	1	D5	4-Ⅱ	2	1	3	have	no	no				no
4	7.5	16	12	3	27	30	21.8	Primary infertility	5	Female factor	GnRH antagonist protocol	1350	3.4	25605	2020-10-17	16	6	IVF	2020-10-22	1	D5	3-Ⅱ	2	1	3	have	no	no				no
10	2.88	11	13	1	23	27	18.6	Primary infertility	1	Male factor	GnRH-a long protocol	2100	10.1	20808	2021-04-16	15	13	IVF	2021-04-21	1	D5	9-4BB	4	2	3	have	no	no				no
3	4.09	11	10	1	26	25	24.7	Secondary infertility	3	Female factor	GnRH-a long protocol	1650	4.8	26125	2021-12-12	11	9	IVF	2021-12-17	1	D5	1-3BB	3	2	3	have	no	no				no
14	9.28	18	10	1	27	32	20.7	Secondary infertility	8	Female factor	GnRH-a long protocol	1250	5.9	25084	2019-10-30	18	18	IVF	2019-11-04	1	D5	1-4BB	4	2	3	have	no	no				no
6	9.46	11	10	1	28	26	22.2	Secondary infertility	2	Female factor	GnRH-a long protocol	1875	5.6	7926	2020-10-10	21	10	IVF	2020-10-15	1	D5	3-4BB	4	2	3	have	no	no				no
7	4.96	10	11	1	28	30	27.6	Secondary infertility	1	Female factor	GnRH antagonist protocol	5475	6.1	10061	2021-06-22	10	7	IVF	2021-06-27	1	D5	5-3BB	3	2	3	have	no	no				no
6	5.69	21	14	1	29	33	25.4	Primary infertility	2	Female factor	GnRH-a long protocol	3225	5.4	12366	2019-12-17	17	10	IVF	2019-12-22	1	D5	11-4BB	4	2	3	have	no	no				no
3	2.87	13	12	1	29	34	32	Secondary infertility	4	Couple factor	GnRH-a long protocol	2700	4.6	24233	2021-11-08	10	8	IVF	2021-11-13	1	D5	6-3BA	3	2	3	have	no	no				no
6	6.72	12	12	1	29	33	18.8	Secondary infertility	5	Female factor	GnRH-a long protocol	1500	6.9	14862	2021-06-04	8	7	IVF	2021-06-09	1	D5	2-3AB	3	2	3	have	no	no				no
7	4.09	11	14	1	30	31	22.1	Secondary infertility	2	Female factor	GnRH-a long protocol	1725	5.4	11010	2020-09-05	18	11	IVF	2020-09-10	1	D5	2-4BB	4	2	3	have	no	no				no
1	4.06	9	9	1	31	30	18.5	Primary infertility	1	Female factor	GnRH-a long protocol	2100	4.3	24282	2021-07-11	15	6	IVF	2021-07-16	1	D5	5-4BB	4	2	3	have	no	no				no
5	2.35	12	10	1	33	36	17.5	Primary infertility	2	Female factor	GnRH-a long protocol	3225	7.3	8493	2019-08-10	10	7	IVF	2019-08-15	1	D5	8-4BC	4	2	3	have	no	no				no
5	2.41	9	9	1	33	34	22.9	Secondary infertility	2	Male factor	GnRH-a long protocol	2775	6.8	10790	2019-08-25	7	5	IVF	2019-08-30	1	D5	7-3AB	3	2	3	have	no	no				no
8	4.11	9	8	1	37	34	20.7	Secondary infertility	2	Female factor	GnRH antagonist protocol	3150	7.6	21894	2019-05-22	10	10	IVF	2019-05-27	1	D5	4-3AB	3	2	3	have	no	no				no
8	6.51	19	8	1	38	40	21.5	Secondary infertility	7	Female factor	GnRH-a long protocol	2250	4.5	23807	2020-06-27	12	10	IVF	2020-07-02	1	D5	4-4BC	4	2	3	have	no	no				no
9	4.46	9	10	1	40	37	24.2	Secondary infertility	1	Female factor	GnRH-a long protocol	1950	6.4	22758	2021-11-20	19	14	IVF	2021-11-25	1	D5	8-3BB	3	2	3	have	no	no				no
9	7.05	9	10	1	40	41	27.6	Secondary infertility	2	Female factor	GnRH-a long protocol	2625	8.1	14272	2020-05-20	14	12	IVF	2020-05-25	1	D5	7-4BB	4	2	3	have	no	no				no
6	6.5	12	12	1	30	29	18.7	Secondary infertility	1	Male factor	GnRH antagonist protocol	1500	5.9	14379	2019-07-08	15	11	ICSI	2019-07-13	1	D5	5-3BB	3	2	3	have	no	no				no
7	10.54	20	10	1	30	33	23.2	Primary infertility	5	Female factor	GnRH-a long protocol	1650	5.7	19620	2021-06-07	25	14	early Rescue	2021-06-12	1	D5	5-4BA	4	2	4	have	no	no				no
7	3.82	7	9	2	39	40	19.7	Primary infertility	13	Male factor	GnRH-a long protocol	1875	6.2	22517	2021-09-18	14	8	ICSI	2021-09-23	1	D5	2-4AB	4	2	4	have	no	no				no
5	1.42	6	7	1	31	32	41.9	Primary infertility	5	Unexplained factor	GnRH antagonist protocol	1800	8.9	7548	2019-08-02	9	7	IVF	2019-08-07	1	D5	3-4AB	4	2	4	have	no	no				no
7	5.33	9	9	1	23	28	26	Secondary infertility	1	Female factor	GnRH-a long protocol	1350	8.3	9522	2021-10-11	11	8	IVF	2021-10-16	1	D5	2-4CB	4	2	4	have	no	no				no
6	15.37	18	7	1	23	24	27.7	Primary infertility	3	Female factor	GnRH-a long protocol	3000	2.2	14692	2021-06-05	22	10	IVF	2021-06-10	1	D5	5-4BB	4	2	4	have	no	no				no
8	5.28	16	6	1	24	29	21.8	Primary infertility	1	Male factor	GnRH-a long protocol	1350	5.3	17026	2019-07-08	13	10	IVF	2019-07-13	1	D5	8-3BB	3	2	4	have	no	no				no
7	4.75	12	11	1	26	30	18.8	Secondary infertility	1	Female factor	GnRH-a long protocol	1800	8.8	20538	2021-06-09	16	12	IVF	2021-06-14	1	D5	1-4AB	4	2	4	have	no	no				no
12	3.01	13	12	1	27	30	22.2	Secondary infertility	1	Female factor	GnRH-a long protocol	1500	6.2	26679	2021-05-14	14	13	IVF	2021-05-19	1	D5	2-4BB	4	2	4	have	no	no				no
4	7.52	17	14	1	28	25	22.7	Secondary infertility	3	Female factor	GnRH-a long protocol	2700	5.6	10265	2019-09-04	22	17	IVF	2019-09-09	1	D5	6-4AB	4	2	4	have	no	no				no
6	4.43	14	10	1	28	28	19.2	Secondary infertility	1	Female factor	GnRH-a long protocol	1800	6.6	10039	2020-07-31	12	11	IVF	2020-08-05	1	D5	10-3AB	3	2	4	have	no	no				no
4	3.7	10	11	1	28	33	19.6	Secondary infertility	1	Couple factor	GnRH-a long protocol	2100	7.2	8049	2021-06-25	12	8	IVF	2021-06-30	1	D5	4-3BC	3	2	4	have	no	no				no
6	3.45	13	10	1	30	30	15.4	Primary infertility	1	Female factor	GnRH-a long protocol	1012.5	6.2	22826	2020-08-18	11	9	IVF	2020-08-23	1	D5	5-3BC	3	2	4	have	no	no				no
5	6.49	11	15	1	31	30	23	Primary infertility	7	Female factor	GnRH-a long protocol	2250	8.5	12566	2020-06-27	9	8	IVF	2020-07-02	1	D5	1-4BB	4	2	4	have	no	no				no
6	4.59	11	11	1	31	32	19	Primary infertility	6	Female factor	GnRH-a long protocol	1650	6.8	8742	2021-03-09	12	9	IVF	2021-03-14	1	D5	9-3BB	3	2	4	have	no	no				no
9	4.82	11	9	1	31	38	22.9	Secondary infertility	6	Female factor	GnRH-a long protocol	2325	7.6	26411	2021-05-26	14	9	IVF	2021-05-31	1	D5	10-4BB	4	2	4	have	no	no				no
7	3.87	13	12	1	31	33	22.8	Primary infertility	3	Female factor	GnRH-a long protocol	2400	5.7	10414	2021-04-17	13	10	IVF	2021-04-22	1	D5	1-4CB	4	2	4	have	no	no				no
4	7.41	20	8	1	33	36	27.4	Primary infertility	3	Female factor	GnRH-a long protocol	4425	5.8	19802	2019-10-31	26	14	IVF	2019-11-05	1	D5	2-4BB	4	2	4	have	no	no				no
13	5.03	15	11	1	29	29	25	Primary infertility	3	Unexplained factor	GnRH-a long protocol	1725	3.1	13870	2020-08-29	22	15	IVF	2020-09-03	1	D5	16-4BB	4	2	5	have	no	no				no
11	4.04	8	12	1	30	31	19.5	Primary infertility	3	Male factor	GnRH-a long protocol	3825	8.5	14389	2020-05-28	15	14	IVF	2020-06-02	1	D5	5-3BB	3	2	5	have	no	no				no
13	11.57	20	9	1	26	25	26.2	Primary infertility	2	Female factor	GnRH-a long protocol	1350	5	17336	2020-07-21	20	18	IVF	2020-07-26	1	D5	17-4AB	4	2	5	have	no	no				no
12	7.19	20	12	1	29	29	27	Primary infertility	5	Female factor	GnRH-a long protocol	1500	5.2	11862	2020-07-20	18	15	IVF	2020-07-25	1	D5	6-4BC	4	2	5	have	no	no				no
7	3.09	12	10	1	30	32	27.1	Secondary infertility	5	Female factor	GnRH-a long protocol	2700	6.6	13361	2020-11-25	12	8	IVF	2020-11-30	1	D5	4-4BB	4	2	5	have	no	no				no
11	5.91	11	9	1	31	31	20	Secondary infertility	2	Unexplained factor	GnRH-a long protocol	1650	5.8	34065	2020-05-12	22	15	IVF	2020-05-17	1	D5	10-4BB	4	2	5	have	no	no				no
5	10.25	20	9	2	28	27	20.8	Primary infertility	4	Female factor	GnRH antagonist protocol	1100	5.9	15362	2021-04-03	14	10	IVF	2021-04-08	1	D5	7-3BC	3	2	5	have	no	no				no
5	3.18	15	13	2	31	31	24.6	Primary infertility	5	Female factor	GnRH-a long protocol	2700	5.1	19799	2021-06-26	20	12	IVF	2021-07-01	1	D5	6-3BC	3	2	5	have	no	no				no
5	4.15	13	7	2	40	41	21.8	Secondary infertility	4	Female factor	GnRH-a long protocol	2250	7.4	23280	2021-11-27	9	8	IVF	2021-12-02	1	D5	3-4BB	4	2	5	have	no	no				no
10	7.26	14	10	1	31	35	22.2	Primary infertility	3	Unexplained factor	GnRH-a long protocol	1650	7.8	28200	2020-01-08	12	10	IVF	2020-01-13	1	D5	6-3BB	3	2	6	have	no	no				no
6	14.66	19	15	1	26	28	18.4	Primary infertility	2	Female factor	GnRH-a long protocol	1500	6.7	12350	2021-10-28	16	9	IVF	2021-11-02	1	D5	4-4BB	4	2	6	have	no	no				no
7	10.1	20	9	1	27	25	21.2	Primary infertility	5	Female factor	GnRH-a long protocol	1225	5.5	16660	2021-09-11	12	9	IVF	2021-09-16	1	D5	1-4AB	4	2	6	have	no	no				no
9	4.78	14	14	1	31	41	22.8	Primary infertility	8	Female factor	GnRH-a long protocol	2250	5.1	8182	2020-05-24	12	9	IVF	2020-05-29	1	D5	4-4BB	4	2	6	have	no	no				no
9	8.9	17	8	1	34	33	18.8	Secondary infertility	2	Couple factor	GnRH-a long protocol	1000	6	28823	2021-06-27	25	16	IVF	2021-07-02	1	D5	1-3BC	3	2	6	have	no	no				no
12	6.35	19	13	1	23	26	22.8	Primary infertility	3	Female factor	GnRH-a long protocol	2250	5.5	13994	2019-08-18	19	14	IVF	2019-08-23	1	D5	19-3BB	3	2	7	have	no	no				no
9	6.08	15	12	1	26	30	19	Primary infertility	2	Female factor	GnRH-a long protocol	1650	8	21019	2020-06-12	20	17	IVF	2020-06-17	1	D5	8-5BB	5	2	7	have	no	no				no
9	15.84	11	8	1	32	31	20.4	Primary infertility	5	Female factor	GnRH antagonist protocol	2250	7.5	24104	2019-05-13	16	14	IVF	2019-05-18	1	D5	9-4AA	4	2	7	have	no	no				no
5	3.46	12	10	1	34	36	23.3	Secondary infertility	5	Female factor	GnRH antagonist protocol	2475	6.8	24925	2021-12-23	14	7	IVF	2021-12-28	1	D5	5-4BC	4	2	7	have	no	no				no
7	8.57	20	11	1	34	36	20.7	Secondary infertility	4	Female factor	GnRH-a long protocol	1350	6.1	15503	2020-12-04	11	8	IVF	2020-12-09	1	D5	6-4BB	4	2	7	have	no	no				no
12	7.36	15	5	2	26	30	27.3	Secondary infertility	3	Male factor	GnRH-a long protocol	2025	7	18298	2021-07-06	16	14	ICSI	2021-07-11	1	D5	5-3BB	3	2	8	have	no	no				no
10	11.26	10	12	1	25	30	25.4	Secondary infertility	3	Female factor	GnRH-a long protocol	2250	4.6	11473	2021-12-06	20	11	ICSI	2021-12-11	1	D5	1-4BB	4	2	8	have	no	no				no
8	3.1	11	9	1	28	32	21.2	Secondary infertility	2	Female factor	GnRH-a long protocol	1650	5	22706	2021-06-17	16	11	IVF	2021-06-22	1	D5	6-4AA	4	2	8	have	no	no				no
9	4.46	10	10	1	29	28	23.5	Primary infertility	4	Female factor	GnRH-a long protocol	1350	6	14271	2021-08-06	16	11	IVF	2021-08-11	1	D5	12-4BB	4	2	8	have	no	no				no
12	4.68	17	11	1	29	31	21	Primary infertility	3	Couple factor	GnRH antagonist protocol	1650	7.4	18424	2021-07-31	13	13	IVF	2021-08-05	1	D5	3-4BB	4	2	8	have	no	no				no
11	23.7	20	8	1	26	37	29.3	Primary infertility	3	Female factor	GnRH-a long protocol	900	3.6	32118	2021-04-11	20	16	IVF	2021-04-16	1	D5	15-4AA	4	2	9	have	no	no				no
6	5.61	15	9	1	31	30	19.2	Primary infertility	1	Female factor	GnRH-a long protocol	1650	7.3	17766	2021-09-04	17	15	IVF	2021-09-09	1	D5	6-4AB	4	2	9	have	no	no				no
14	7.26	20	8	1	30	32	18.6	Primary infertility	2	Female factor	GnRH-a long protocol	1462.5	5.6	25835	2021-08-05	20	18	IVF	2021-08-10	1	D5	9-4AB	4	2	11	have	no	no				no
6	5.45	11	6	3	39	38	26.7	Primary infertility	12	Male factor	GnRH-a long protocol	3975	6.5	11139	2019-12-28	10	9	ICSI	2020-01-02	1	D5	6-Ⅰ	1	1	0	nothing	no	no				no
6	3.2	8	10	1	31	30	22.3	Secondary infertility	4	Female factor	GnRH-a long protocol	2100	4.6	7405	2020-09-01	9	6	IVF	2020-09-06	1	D5	6-Ⅰ	1	1	0	nothing	no	no				no
4	2.04	10	11	1	27	27	19.5	Primary infertility	2	Female factor	GnRH-a long protocol	2475	5.7	13199	2021-03-13	14	7	early RESCUE	2021-03-18	1	D5	3-3BC	3	2	0	nothing	no	no				no
7	5.13	11	14	1	29	34	19.8	Secondary infertility	1	Female factor	GnRH-a long protocol	1650	14.6	20317	2020-11-08	20	16	IVF	2020-11-13	1	D5	3-Ⅱ	2	1	0	nothing	no	no				no
5	6	20	6	1	31	30	34	Secondary infertility	5	Female factor	GnRH-a long protocol	3900	6.8	5521	2019-11-10	13	5	IVF	2019-11-15	1	D5	2-Ⅰ	1	1	0	nothing	no	no				no
4	3.05	18	8	1	26	32	30.1	Secondary infertility	3	Female factor	GnRH-a long protocol	4125	6.2	12518	2021-03-11	14	7	IVF	2021-03-16	1	D5	8-3BC	3	2	0	nothing	no	no				no
6	3.86	13	11	1	30	22	24.1	Secondary infertility	1	Female factor	GnRH-a long protocol	1950	8	8553	2021-03-06	9	6	IVF	2021-03-11	1	D5	2-4BC	4	2	0	nothing	no	no				no
6	1.67	8	13	1	42	43	24.9	Secondary infertility	15	Female factor	GnRH-a long protocol	2850	6.5	14129	2019-08-09	11	6	IVF	2019-08-14	1	D5	1-3BB	3	2	0	nothing	no	no				no
5	9.54	17	13	2	30	32	24.5	Primary infertility	4	Female factor	GnRH antagonist protocol	2175	5.8	11922	2020-07-06	11	8	ICSI	2020-07-11	1	D5	2-Ⅱ	2	1	1	have	yes	no				no
4	5.41	12	11	1	35	37	34.9	Secondary infertility	1	Female factor	GnRH-a long protocol	2250	4.4	15056	2021-09-13	6	5	IVF	2021-09-18	1	D5	2-4BC	4	2	1	have	yes	no				no
3	4.19	11	11	1	30	31	22.7	Secondary infertility	2	Couple factor	GnRH-a long protocol	2325	4.4	9436	2021-05-19	14	8	ICSI	2021-05-24	1	D5	7-4BB	4	2	1	have	yes	no				no
5	3.47	13	14	1	27	27	21.2	Primary infertility	1	Male factor	GnRH-a long protocol	1500	5	13336	2021-10-16	14	8	early Rescue	2021-10-21	1	D5	7-4BB	4	2	2	have	yes	no				no
4	3.84	9	5	1	36	45	21.7	Secondary infertility	7	Male factor	GnRH-a long protocol	1800	5.1	10408	2021-10-16	7	6	ICSI	2021-10-21	1	D5	7-4BB	4	2	2	have	yes	no				no
6	12.1	24	12	1	26	28	28.4	Primary infertility	6	Female factor	GnRH-a long protocol	1725	4.9	14769	2020-06-27	14	10	IVF	2020-07-02	1	D5	2-4BB	4	2	2	have	yes	no				no
7	7.8	17	10	1	28	33	23.4	Primary infertility	3	Female factor	GnRH-a long protocol	3600	9.4	26531	2019-07-25	12	7	IVF	2019-07-30	1	D5	4-4BC	4	2	2	have	yes	no				no
7	3.39	11	11	1	28	30	29.3	Primary infertility	3	Female factor	GnRH-a long protocol	1725	6.8	14808	2020-08-08	11	10	IVF	2020-08-13	1	D5	3-4BB	4	2	2	have	yes	no				no
2	10.74	15	8	1	30	35	24.7	Primary infertility	5	Female factor	GnRH-a long protocol	1200	5.1	20613	2021-07-17	20	5	IVF	2021-07-22	1	D5	15-4BC	4	2	2	have	yes	no				no
7	2.94	11	9	1	31	31	22.9	Secondary infertility	1	Female factor	GnRH-a long protocol	3600	6.1	8570	2020-12-15	10	10	IVF	2020-12-20	1	D5	1-3BB	3	2	2	have	yes	no				no
5	4.84	12	7	1	30	32	21.6	Secondary infertility	1	Couple factor	GnRH-a long protocol	1500	5.2	16347	2020-04-26	10	6	IVF	2020-05-01	1	D5	4-5BB	5	2	2	have	yes	no				no
4	2.42	11	10	1	26	31	21.5	Primary infertility	1	Female factor	GnRH-a long protocol	2925	5.2	6295	2020-07-30	7	6	IVF	2020-08-04	1	D5	2-4AB	4	2	3	have	yes	no				no
5	7.35	20	9	1	28	27	23.3	Primary infertility	2	Female factor	GnRH-a long protocol	1500	5.61	26596	2020-06-03	18	15	IVF	2020-06-08	1	D5	12-4BB	4	2	3	have	yes	no				no
5	3.82	10	9	1	32	31	20.4	Primary infertility	2	Female factor	GnRH-a long protocol	3075	1.5	10053	2021-06-12	9	5	IVF	2021-06-17	1	D5	6-4BB	4	2	3	have	yes	no				no
8	6.68	12	11	1	22	29	21.1	Primary infertility	2	Female factor	GnRH-a long protocol	1350	4.9	16461	2021-10-11	16	9	IVF	2021-10-16	1	D5	2-3BB	3	2	4	have	yes	no				no
8	11.36	18	7	1	28	30	20.8	Secondary infertility	3	Female factor	GnRH-a long protocol	3075	6.3	10171	2020-07-04	12	11	IVF	2020-07-09	1	D5	4-4BB	4	2	4	have	yes	no				no
6	3.21	11	14	1	34	35	19.2	Primary infertility	4	Female factor	GnRH-a long protocol	2475	5.9	10005	2021-05-02	10	7	IVF	2021-05-07	1	D5	3-3BB	3	2	4	have	yes	no				no
9	6.83	16	13	1	26	27	23.3	Primary infertility	3	Couple factor	GnRH-a long protocol	2775	5.2	22289	2021-09-16	14	10	ICSI	2021-09-21	1	D5	11-4BB	4	2	5	have	yes	no				no
9	5.22	18	8	1	30	32	18.5	Secondary infertility	2	Female factor	GnRH-a long protocol	1650	5.6	11582	2020-06-10	16	13	IVF	2020-06-15	1	D5	1-4AB	4	2	5	have	yes	no				no
12	3.06	10	10	1	31	30	23.1	Primary infertility	4	Female factor	GnRH-a long protocol	1500	5.9	32241	2020-07-22	17	14	IVF	2020-07-27	1	D5	12-4BB	4	2	5	have	yes	no				no
10	6.88	16	8	2	22	27	26.4	Secondary infertility	1	Female factor	GnRH-a long protocol	1650	5	21005	2021-07-14	20	15	IVF	2021-07-19	1	D5	1-3BB	3	2	5	have	yes	no				no
9	11.19	12	15	1	29	27	22.4	Primary infertility	1	Female factor	GnRH-a long protocol	1650	5.2	32848	2019-12-18	19	15	IVF	2019-12-23	1	D5	1-4CB	4	2	6	have	yes	no				no
0	3.3	14	10	1	25	26	19.7	Secondary infertility	1	Female factor	GnRH-a long protocol	2100	8.1	30056	2020-06-24	9	4	IVF	2020-06-29	1	D5	3-Ⅱ	2	1	0	nothing	yes	no				no
4	4.92	12	13	1	30	25	25.8	Primary infertility	2	Female factor	GnRH-a long protocol	1950	7	25631	2021-04-14	11	8	IVF	2021-04-19	1	D5	6-3BC	3	2	0	nothing	yes	no				no
5	6.56	16	9	1	31	30	26.4	Primary infertility	2	Female factor	GnRH-a long protocol	1650	5.6	10299	2021-09-01	9	6	IVF	2021-09-06	1	D5	8-3BB	3	2	2	have	yes	yes	no	no	yes	yes	no	3500	50	10	39	no	yes	no	female
7	4.49	9	10	1	33	35	19.1	Secondary infertility	5	Female factor	GnRH-a long protocol	1875	7.2	17952	2021-08-18	12	8	IVF	2021-08-23	1	D5	2-4AB	4	2	7	have	yes	yes	no	no	yes	yes	no	3350	49	10	38	no	no	yes	male
4	2.85	8	10	1	35	32	24.3	Secondary infertility	6	Couple factor	GnRH antagonist protocol	2025	6.4	8055	2019-10-15	5	4	ICSI	2019-10-20	1	D5	3-Ⅰ	1	1	0	nothing	yes	yes	yes	no	no	no
4	5.03	12	8	1	31	35	24.5	Primary infertility	3	Female factor	GnRH-a long protocol	2625	6.5	14809	2019-09-15	12	5	IVF	2019-09-20	1	D5	I	1	1	1	have	yes	yes	no	no	yes	yes	no	2750	48	10	38	no	yes	no	male
5	1.09	5	7	1	39	40	18.4	Secondary infertility	1	Female factor	GnRH-a long protocol	3825	9.9	10153	2019-05-01	7	5	IVF	2019--5-06	1	D5	II	2	1	0	nothing	no	no				no
4	2.7	6	10	1	30	51	19.2	Secondary infertility	3	Couple factor	GnRH-a long protocol	2625	7.3	8782	2019-11-06	7	5	ICSI	2019-11-11	1	D5	I	1	1	3	have	no	no				no
4	6	13	10	1	25	30	18	Primary infertility	5	Female factor	GnRH-a long protocol	900	4.5	18934	2019-10-30	16	15	IVF	2019-11-04	1	D5	I	1	1	0	nothing	yes	yes	no	no	yes	yes	no	2750	48	10	38	no	no	no	male
0	4.82	10	10	1	35	34	22.9	Secondary infertility	2	Female factor	GnRH-a long protocol	2775	8	9191	2020-4-11	5	3	IVF	2020-04-16	1	D5	II	2	1	1	nothing	yes	yes	no	no	yes	yes	no	3150	50	10	39	no	no	no	male
5	5.5	18	9	1	22	24	23.8	Primary infertility	1	Male factor	GnRH-a long protocol	1450	5.6	25088	2019-07-15	16	9	ICSI	2019-07-20	1	D5	II	2	1	3	have	no	no				no
6	7.23	18	12	1	29	29	22	Secondary infertility	2	Couple factor	GnRH-a long protocol	1650	5.3	8321	2021-11-15	11	9	IVF	2021-11-20	1	D5	II	2	1	3	have	no	no				no
5	1.55	7	12	1	33	34	21.2	Primary infertility	2	Female factor	GnRH antagonist protocol	2025	6.2	10192	2019-11-29	11	7	IVF	2019-12-04	1	D5	I	1	1	2	have	yes	yes	no	no	yes	yes	no	2505	48	10	38	no	yes	no	female
0	3.03	8	13	1	39	42	28	Secondary infertility	1	Female factor	GnRH antagonist protocol	2850	7.6	13062	2019-12-10	12	8	IVF	2019-12-15	1	D5	II	2	1	0	nothing	no	no				no
7	6.01	11	12	1	27	27	23.2	Secondary infertility	1	Female factor	GnRH-a long protocol	4200	6.2	13808	2019-10-10	11	10	IVF	2019-10-21	1	D5	II	2	1	2	have	yes	yes	no	no	yes	yes	no	2750	48	10	38	no	yes	no	female
5	9.53	18	9	1	29	32	26.2	Primary infertility	4	Male factor	GnRH-a long protocol	2700	6.2	23508	2019-08-13	18	7	ICSI	2019--8-18	1	D5	I	1	1	1	have	yes	yes	no	no	yes	yes	no	3940	51	10	40	no	yes	no	female
3	6.88	14	9	1	25	25	17.1	Primary infertility	2	Couple factor	GnRH-a long protocol	2100	6	27510	2019-09-04	9	6	IVF	2019-09-09	1	D5	II	2	1	2	have	no	no				no
9	6.5	19	10	1	39	40	21.09	Primary infertility	12	Female factor	GnRH-a long protocol	2100	6.4	20580	2019-05-12	16	13	IVF	2019-05-17	1	D5	II	2	1	0	nothing	no	no				no
14	6.7	19	10	1	38	37	22	Primary infertility	12	Female factor	GnRH antagonist protocol	1875	6.4	22501	2020-05-27	23	21	IVF	2020-06-01	1	D5	I	1	1	2	have	no	no				no
